# Supplementary material for: Surgeons’ Perspectives on Intraoperative Biopsy in Perforated Gastric Ulcers: A Nationwide Survey from Türkiye
Source: Healthcare (Basel). 2026 May 13;14(10):1323. doi: 10.3390/healthcare14101323 (PMC13205359; doi:10.3390/healthcare14101323)
Supplement: Supplementary file 1 [file healthcare-14-01323-s001.zip]

Archive with 1 entries (1 files):
- healthcare-4205768-supplementary.pdf
